# Supplementary material for: Coordinated early immune response in the lungs is required for effective control of SARS-CoV-2 replication
Source: Nat Commun. 2025 Jun 25;16:5390. doi: 10.1038/s41467-025-60885-0 (PMC12198374; doi:10.1038/s41467-025-60885-0)
Supplement: Supplementary file 4 — Source Data [file 41467_2025_60885_MOESM4_ESM.xlsx]

## Sheet: Fig 1B-D
Fig. 1B-D	Pseudoneutralization titers
	WA-1 PNT50
NHP ID	Group	Week 0	Week 2	Week 4	Week 8	Week 19	Week 27
J01	Hybrid immune	1382	20215	16282	8029	2921	2933
J02	Hybrid immune	2843	29989		19698	9523	6764
J05	Hybrid immune	2732	9107	11166	12447	8503	8504
J06	Hybrid immune	357	3768	1986	1866	729	830
J07	Infection-only	163	387	186	164	155	180
J08	Hybrid immune	3839	39466	16931	14057	10375	4031
J09	Hybrid immune	1919	13430	10944	6714	3142	3007
J10	Hybrid immune	569	8096	9305	6744	4386	2426
J11	Hybrid immune	4256	37376	16386	8618	4438	3584
J12	Infection-only	647	1739	545	1251	674	925
J13	Hybrid immune	2298	6737	4185	3610	3127	2748
J15	Infection-only	1345	1296	867	1568	977	1049
J16	Hybrid immune	2828	21010	8497	7263	4649	6672
J17	Hybrid immune	2899	31055	26567	35402	14323	10894
J18	Hybrid immune	1313	5205	3630	5940	3303	2304
	BA.5 PNT50
NHP ID	Group	Week 0	Week 2	Week 4	Week 8	Week 19	Week 27
J01	Hybrid immune	110	2130	1040	562	435	284
J02	Hybrid immune	414	3354		1461	781	782
J05	Hybrid immune	320	2247	4235	2165	1015	1127
J06	Hybrid immune	5	540	373	517	50	38
J07	Infection-only	5	5	5	5	5	5
J08	Hybrid immune	412	8116	5263	3207	1897	1285
J09	Hybrid immune	320	3248	2259	2777	1250	799
J10	Hybrid immune	260	2679	2665	2739	1094	542
J11	Hybrid immune	264	2131	1499	883	446	400
J12	Infection-only	74	50	144	84	77	62
J13	Hybrid immune	38	501	286	242	129	73
J15	Infection-only	102	153	106	71	58	61
J16	Hybrid immune	68	2681	2046	1099	732	454
J17	Hybrid immune	154	4518	3252	2591	1945	1131
J18	Hybrid immune	150	1140	1508	772	333	269
		Fold change (W2/W0)
NHP ID	Group	WA-1	BA.5
J01	Hybrid immune	14.6274	19.3636
J02	Hybrid immune	10.5484	8.10145
J05	Hybrid immune	3.33346	7.02187
J06	Hybrid immune	10.5546	108
J07	Infection-only	2.37423	1
J08	Hybrid immune	10.2803	19.699
J09	Hybrid immune	6.99844	10.15
J10	Hybrid immune	14.2285	10.3038
J11	Hybrid immune	8.78195	8.07197
J12	Infection-only	2.68779	0.675676
J13	Hybrid immune	2.93168	13.1842
J15	Infection-only	0.963569	1.5
J16	Hybrid immune	7.42928	39.4265
J17	Hybrid immune	10.7123	29.3377
J18	Hybrid immune	3.9642	7.6

## Sheet: Fig 1E-F
Fig. 1E-F	Pseudoneutralization titers (Omicron variants)
		WA-1		BA.1		BA.2		BA.5		BQ.1.1		XBB.1.5
NHP ID	Group	Week 0	Week 2	Week 0	Week 2	Week 0	Week 2	Week 0	Week 2	Week 0	Week 2	Week 0	Week 2
J01	Hybrid immune	858.9	11043	25	433.1	25	233.4	25	175.1	25	438.3	25	25
J02	Hybrid immune	5293	23590	25	834	25	1642	25	705.4	25	966.1	25	51.62
J05	Hybrid immune	1172	12624	50.84	375.8	25	289.1	25	3519	25	446.6	25	25
J06	Hybrid immune	779.9	2314	25	25	25	25	25	25	25	51.2	25	25
J07	Infection-only	228.5	83.08	25	25	25	25	25	25	25	25	25	25
J08	Hybrid immune	2104	35180	103.1	1598	84.92	1602	25	1763	50.89	2523	25	112.8
J09	Hybrid immune	3325	5691	25	460.8	25	518.4	25	7450	25	648.1	25	212.4
J10	Hybrid immune	358.7	3605	25	1242	25	804.5	25	1694	25	3056	25	165
J11	Hybrid immune	2001	6519	25	258.1	58.66	297.6	25	216.2	25	100.2	25	25
J12	Infection-only	792.3	576	25	25	25	25	25	25	25	25	25	25
J13	Hybrid immune	5794	3446	25	77.07	25	52.97	25	57.2	25	25	25	25
J15	Infection-only	1430	2010	25	25	25	25	25	25	25	25	25	25
J16	Hybrid immune	1477	12542	25	358	25	337.3	25	292.5	25	596.3	25	50.65
J17	Hybrid immune	4871	16658	25	529.4	25	542.1	25	789.1	25	424.5	25	25
J18	Hybrid immune	1028	2809	25	25	25	73.34	25	82.89	25	96.45	25	25
		Fold change (W2/W0)
NHP ID	Group	WA-1	BA.1	BA.2	BA.5	BQ.1.1	XBB.1.5
J01	Hybrid immune	12.8571	17.324	9.336	7.004	17.532	1
J02	Hybrid immune	4.45683	33.36	65.68	28.216	38.644	2.0648
J05	Hybrid immune	10.7713	7.39182	11.564	140.76	17.864	1
J06	Hybrid immune	2.96705	1	1	1	2.048	1
J07	Infection-only	0.363589	1	1	1	1	1
J08	Hybrid immune	16.7205	15.4995	18.8648	70.52	49.5775	4.512
J09	Hybrid immune	1.71158	18.432	20.736	298	25.924	8.496
J10	Hybrid immune	10.0502	49.68	32.18	67.76	122.24	6.6
J11	Hybrid immune	3.25787	10.324	5.0733	8.648	4.008	1
J12	Infection-only	0.726997	1	1	1	1	1
J13	Hybrid immune	0.594753	3.0828	2.1188	2.288	1	1
J15	Infection-only	1.40559	1	1	1	1	1
J16	Hybrid immune	8.49154	14.32	13.492	11.7	23.852	2.026
J17	Hybrid immune	3.41983	21.176	21.684	31.564	16.98	1
J18	Hybrid immune	2.73249	1	2.9336	3.3156	3.858	1

## Sheet: Fig 1H-J
Fig. 1H-J	Memory B cells out of B cells
		Week 0			Week 2
NHP ID	Group	WA-1	Shared	BA.5	WA-1	Shared	BA.5
J01	Hybrid immune	0.016	0.00782	0.014	0.054	0.13	0.013
J02	Hybrid immune	0.03	0.015	0.023	0.11	0.18	0.013
J05	Hybrid immune	0.024	0.011	0.041	0.077	0.16	0.028
J06	Hybrid immune	0.00966	0.00818	0.013	0.085	0.16	0.013
J07	Infection-only	0.022	0.011	0.02	0.013	0.00238	0.016
J08	Hybrid immune	0.027	0.033	0.022	0.35	0.52	0.031
J09	Hybrid immune	0.022	0.012	0.066	0.059	0.093	0.032
J10	Hybrid immune	0.021	0.00984	0.034	0.06	0.12	0.019
J11	Hybrid immune	0.049	0.023	0.045	0.077	0.079	0.023
J12	Infection-only	0.018	0.017	0.053	0.039	0.021	0.059
J13	Hybrid immune	0.034	0.02	0.034	0.1	0.13	0.03
J15	Infection-only	0.019	0.011	0.02	0.021	0.00642	0.011
J16	Hybrid immune	0.058	0.033	0.048	0.076	0.061	0.039
J17	Hybrid immune	0.028	0.025	0.055	0.073	0.1	0.043
J18	Hybrid immune	0.012	0.00648	0.038	0.037	0.032	0.025
		Fold change (W2/W0)
NHP ID	Group	WA-1	Shared	BA.5
J01	Hybrid immune	3.375	16.624	0.928571
J02	Hybrid immune	3.66667	12	0.565217
J05	Hybrid immune	3.20833	14.5455	0.682927
J06	Hybrid immune	8.79917	19.5599	1
J07	Infection-only	0.590909	0.216364	0.8
J08	Hybrid immune	12.963	15.7576	1.40909
J09	Hybrid immune	2.68182	7.75	0.484848
J10	Hybrid immune	2.85714	12.1951	0.558824
J11	Hybrid immune	1.57143	3.43478	0.511111
J12	Infection-only	2.16667	1.23529	1.11321
J13	Hybrid immune	2.94118	6.5	0.882353
J15	Infection-only	1.10526	0.583636	0.55
J16	Hybrid immune	1.31034	1.84848	0.8125
J17	Hybrid immune	2.60714	4	0.781818
J18	Hybrid immune	3.08333	4.93827	0.657895

## Sheet: Fig. 2A-B
Fig. 2A-B	Viral load assessed by sgN copies
	Nasal cavity
NHP ID	Group	Day 0	Day 2	Day 4	Day 7	Day 14	Peak
J01	Hybrid immune	149.4	1307.22	3832.56	24119.2	149.4	24119.2
J02	Hybrid immune	149.4	246.839	149.4	149.4	149.4	246.839
J05	Hybrid immune	149.4	526.202	149.4	149.4	149.4	526.202
J06	Hybrid immune	149.4	16851.9	2286.16	149.4	149.4	16851.9
J07	Infection-only	149.4	149.4	149.4	149.4	149.4	149.4
J08	Hybrid immune		149.4	149.4	149.4	149.4	149.4
J09	Hybrid immune	149.4	149.4	149.4	149.4	149.4	149.4
J10	Hybrid immune	149.4	149.4	149.4	149.4	149.4	149.4
J11	Hybrid immune	149.4	149.4	149.4	149.4	149.4	149.4
J12	Infection-only	149.4	852.674	46008.6	731.278	149.4	46008.6
J13	Hybrid immune	149.4	181.955	149.4	149.4	149.4	181.955
J15	Infection-only	149.4	31220.4	25235.4	27309.5	149.4	31220.4
J16	Hybrid immune	149.4	190.118	149.4	9845.33	149.4	9845.33
J17	Hybrid immune	149.4	7209.8	149.4	149.4	149.4	7209.8
J18	Hybrid immune	149.4	5602	65396.5	14937.4	149.4	65396.5
	BAL
NHP ID	Group	Day 2	Day 4	Day 7	Day 14	Peak
J01	Hybrid immune	149.4	149.4	149.4	149.4	149.4
J02	Hybrid immune	149.4	149.4	149.4	149.4	149.4
J05	Hybrid immune	149.4	149.4	149.4	149.4	149.4
J06	Hybrid immune	2444.12	731.007	7798.52	149.4	7798.52
J07	Infection-only		149.4	149.4	149.4	149.4
J08	Hybrid immune	149.4	149.4	149.4	149.4	149.4
J09	Hybrid immune	167.768	149.4	149.4	149.4	167.768
J10	Hybrid immune	149.4	149.4	149.4	149.4	149.4
J11	Hybrid immune	149.4	374.505	149.4	149.4	374.505
J12	Infection-only	149.4	149.4	149.4	149.4	149.4
J13	Hybrid immune	149.4	149.4	149.4	149.4	149.4
J15	Infection-only	149.4	2850.1	149.4	149.4	2850.1
J16	Hybrid immune	149.4	108200	83940.5	149.4	108200
J17	Hybrid immune	574.47	149.4	149.4	149.4	574.47
J18	Hybrid immune	85280.8	26483.4	149.4	149.4	85280.8

## Sheet: Fig. 2D-E
Fig. 2D-E	Viral load assessed by gN copies
	Nasal cavity
NHP ID	Group	Day 0	Day 2	Day 4	Peak
J01	Hybrid immune	177.205	16443.6	30332	30332
J02	Hybrid immune	NA	3347.8	5057.89	5057.89
J05	Hybrid immune	NA	17630	1052.77	17630
J06	Hybrid immune	NA	131178	27487.5	131178
J07	Infection-only	NA	177.205	177.205	177.205
J08	Hybrid immune	NA	363.611	510.665	510.665
J09	Hybrid immune	NA	190.373	177.205	190.373
J10	Hybrid immune	NA	192.94	177.205	192.94
J11	Hybrid immune	NA	2653.44	645.594	2653.44
J12	Infection-only	177.205	9976.23	402595	402595
J13	Hybrid immune	NA	8105.5	177.205	8105.5
J15	Infection-only	177.205	202750	179720	202750
J16	Hybrid immune	NA	2388.55	177.205	2388.55
J17	Hybrid immune	NA	63929.2	177.205	63929.2
J18	Hybrid immune	177.205	8626.53	474718	474718
	BAL
NHP ID	Group	Day 2	Day 4	Peak
J01	Hybrid immune	177.205	179.595	179.595
J02	Hybrid immune	244.902	177.205	244.902
J05	Hybrid immune	2850.61	177.205	2850.61
J06	Hybrid immune	13449.9	3751.61	13449.9
J07	Infection-only	NA	177.205	177.205
J08	Hybrid immune	186.96	177.205	186.96
J09	Hybrid immune	2875.55	177.205	2875.55
J10	Hybrid immune	203.017	177.205	203.017
J11	Hybrid immune	177.205	4120.47	4120.47
J12	Infection-only	177.205	177.205	177.205
J13	Hybrid immune	177.205	177.205	177.205
J15	Infection-only	236.359	10316	10316
J16	Hybrid immune	2775.24	660925	660925
J17	Hybrid immune	6225.24	350.224	6225.24
J18	Hybrid immune	162975	130915	162975

## Sheet: Fig. 3A-B
Fig. 3A-B	Pseudoneutralization titers
		WA-1 PNT50
NHP ID	Group	Day 0	Day 7	Day 14	Day 28
J01	Hybrid immune	2933	3165	3077	4660
J02	Hybrid immune	6764	10920	5900	11102
J05	Hybrid immune	8504	9237	6591	9306
J06	Hybrid immune	830	594	1317	664
J07	Infection-only	180	196	304	186
J08	Hybrid immune	4031	4600	5958	6680
J09	Hybrid immune	3007	2918	2930	4299
J10	Hybrid immune	2426	2223	2818	1462
J11	Hybrid immune	3584	4040	5739	5416
J12	Infection-only	925	714	893	894
J13	Hybrid immune	2748	1611	1809	1604
J15	Infection-only	1049	1007	2575	1649
J16	Hybrid immune	6672	5029	4566	5958
J17	Hybrid immune	10894	7770	11142	12302
J18	Hybrid immune	2304	2104	2800	1509
		BA.5 PNT50
NHP ID	Group	Day 0	Day 7	Day 14	Day 28
J01	Hybrid immune	284	272	379	341
J02	Hybrid immune	782	730	1164	1031
J05	Hybrid immune	1127	768	877	1351
J06	Hybrid immune	38	54	242	367
J07	Infection-only	5	5	21	26
J08	Hybrid immune	1285	1442	1374	1383
J09	Hybrid immune	799	815	800	1369
J10	Hybrid immune	542	415	509	775
J11	Hybrid immune	400	294	464	583
J12	Infection-only	62	136	369	188
J13	Hybrid immune	73	70	135	81
J15	Infection-only	61	456	1508	1169
J16	Hybrid immune	454	381	659	861
J17	Hybrid immune	1131	829	2008	2341
J18	Hybrid immune	269	275	459	242
		Fold change (D28/D0)
NHP ID	Group	WA-1	BA.5
J01	Hybrid immune	1.58882	1.2007
J02	Hybrid immune	1.64134	1.31841
J05	Hybrid immune	1.09431	1.19876
J06	Hybrid immune	0.8	9.65789
J07	Infection-only	1.03333	5.2
J08	Hybrid immune	1.65716	1.07626
J09	Hybrid immune	1.42966	1.71339
J10	Hybrid immune	0.602638	1.42989
J11	Hybrid immune	1.51116	1.4575
J12	Infection-only	0.966486	3.03226
J13	Hybrid immune	0.583697	1.10959
J15	Infection-only	1.57197	19.1639
J16	Hybrid immune	0.892986	1.89648
J17	Hybrid immune	1.12925	2.06985
J18	Hybrid immune	0.654948	0.899628

## Sheet: Fig. 3C-D
Fig. 3C-D	Pseudoneutralization titers (Omicron variants)
		WA-1		BA.1		BA.2		BA.5		BQ.1.1		XBB.1.5
NHP ID	Group	Day 0	Day 28	Day 0	Day 28	Day 0	Day 28	Day 0	Day 28	Day 0	Day 28	Day 0	Day 28
J01	Hybrid immune	2381	1394	65.55	83.12	58.1	115.2	25	84.19	25	25	25	25
J02	Hybrid immune	14020	8363	151.2	139.7	191.4	463.7	76.96	150.6	74.3	485.6	25	81.07
J05	Hybrid immune	3695	3297	302.2	163.7	94.72	147.7	240.8	372.5	84.2	61.39	25	25
J06	Hybrid immune	1257	1034	25	25	25	25	25	25	25	25	25	25
J07	Infection-only	118.6	331.8	25	25	25	25	25	25	25	25	25	25
J08	Hybrid immune	3268	9000	302.8	258.8	439.7	455.2	220	228.1	193.2	406.5	25	25
J09	Hybrid immune	1963	2768	449.6	338.3	111.3	174	159.8	272	148.4	982.8	25	25
J10	Hybrid immune	2227	666.2	154.2	140.1	138.6	137.7	84.51	62.6	170.7	25	25	25
J11	Hybrid immune	2364	5131	54.37	171.4	88.34	134.3	25	25	25	25	25	25
J12	Infection-only	2759	848.8	25	25	25	25	25	25	25	25	25	25
J13	Hybrid immune	2820	1570	25	25	25	25	25	25	25	25	25	25
J15	Infection-only	1453	1321	25	88.89	25	146.6	25	117	25	376.2	25	25
J16	Hybrid immune	2062	4458	102	151.4	99.39	240.5	80.23	112.3	54.28	155.6	25	242.7
J17	Hybrid immune	11001	14451	151	493.5	175	415.4	99.24	449.7	25	266.7	25	55.71
J18	Hybrid immune	884.3	1686	25	25	25	25	25	25	25	25	25	25
		Fold change (D28/D0)
NHP ID	Group	WA-1	BA.1	BA.2	BA.5	BQ.1.1	XBB.1.5
J01	Hybrid immune	0.585468	1.26804	1.98279	3.3676	1	1
J02	Hybrid immune	0.596505	0.923942	2.42268	1.95686	6.53567	3.2428
J05	Hybrid immune	0.892287	0.541694	1.55933	1.54693	0.729097	1
J06	Hybrid immune	0.822593	1	1	1	1	1
J07	Infection-only	2.79764	1	1	1	1	1
J08	Hybrid immune	2.75398	0.85469	1.03525	1.03682	2.10404	1
J09	Hybrid immune	1.41009	0.752447	1.56334	1.70213	6.62264	1
J10	Hybrid immune	0.299147	0.90856	0.993506	0.740741	0.146456	1
J11	Hybrid immune	2.17047	3.15247	1.52026	1	1	1
J12	Infection-only	0.307648	1	1	1	1	1
J13	Hybrid immune	0.556738	1	1	1	1	1
J15	Infection-only	0.909153	3.5556	5.864	4.68	15.048	1
J16	Hybrid immune	2.16198	1.48431	2.41976	1.39973	2.86662	9.708
J17	Hybrid immune	1.31361	3.26821	2.37371	4.53144	10.668	2.2284
J18	Hybrid immune	1.90659	1	1	1	1	1

## Sheet: Fig 3F-H
Fig. 3F-H	Memory B cells out of B cells
		Day 0			Day 14
NHP ID	Group	WA-1	Shared	BA.5	WA-1	Shared	BA.5
J01	Hybrid immune	0.019	0.00619	0.018	0.023	0.018	0.00631
J02	Hybrid immune	0.016	0.019	0.014	0.026	0.028	0.012
J05	Hybrid immune	0.027	0.01	0.036	0.018	0.00919	0.023
J06	Hybrid immune	0.00781	0.0026	0.018	0.014	0.02	0.00611
J07	Infection-only	0.013	0.00328	0.024	0.02	0.0047	0.00822
J08	Hybrid immune	0.05	0.037	0.02	0.038	0.04	0.0019
J09	Hybrid immune	0.018	0.00725	0.041	0.00611	0.00993	0.024
J10	Hybrid immune	0.016	0.00645	0.017	0.011	0.00872	0.019
J11	Hybrid immune	0.027	0.0086	0.024	0.02	0.03	0.019
J12	Infection-only	0.019	0.00857	0.037	0.028	0.044	0.025
J13	Hybrid immune	0.03	0.00973	0.033	0.03	0.017	0.02
J15	Infection-only	0.016	0.00955	0.012	0.029	0.027	0.011
J16	Hybrid immune	0.051	0.011	0.045	0.069	0.042	0.034
J17	Hybrid immune	0.02	0.00977	0.037	0.018	0.023	0.035
J18	Hybrid immune	0.014	0.0051	0.022	0.011	0.012	0.014
		Fold change (D14/D0)
NHP ID	Group	WA-1	Shared	BA.5
J01	Hybrid immune	1.21053	2.90792	0.350556
J02	Hybrid immune	1.625	1.47368	0.857143
J05	Hybrid immune	0.666667	0.919	0.638889
J06	Hybrid immune	1.79257	7.69231	0.339444
J07	Infection-only	1.53846	1.43293	0.3425
J08	Hybrid immune	0.76	1.08108	0.095
J09	Hybrid immune	0.339444	1.36966	0.585366
J10	Hybrid immune	0.6875	1.35194	1.11765
J11	Hybrid immune	0.740741	3.48837	0.791667
J12	Infection-only	1.47368	5.13419	0.675676
J13	Hybrid immune	1	1.74717	0.606061
J15	Infection-only	1.8125	2.82723	0.916667
J16	Hybrid immune	1.35294	3.81818	0.755556
J17	Hybrid immune	0.9	2.35415	0.945946
J18	Hybrid immune	0.785714	2.35294	0.636364

## Sheet: Fig 3J
Fig. 3J	Competition ELISA, WA-1 RBD depletion
		Week 2		Week 29
NHP ID	Group	BA.5 RBD IgG Endpoint titer Mock depletion	BA.5 RBD IgG Endpoint titer WA-1 RBD depletion	BA.5 RBD IgG Endpoint titer Mock depletion	BA.5 RBD IgG Endpoint titer WA-1 RBD depletion
J01	Hybrid immune	1284.85	15	522.353	15
J02	Hybrid immune	3894.74	15	1339.48	15
J05	Hybrid immune	8429.91	15	5819.24	15
J06	Hybrid immune	886.686	15	600.705	56.9081
J07	Infection-only	37.9145	15	97.8452	15
J08	Hybrid immune	1095.09	15	525.278	15
J09	Hybrid immune	1495.33	15	513.535	15
J10	Hybrid immune	1017.32	15	399.204	15
J11	Hybrid immune	1172.97	15	529.698	118.06
J12	Infection-only	84.2457	15	169.764	15
J13	Hybrid immune	2313.53	15	940.397	15
J15	Infection-only	239.272	15	2935.56	15
J16	Hybrid immune	1215.36	15	680.257	99.078
J17	Hybrid immune	3718.25	15	1447.81	175.859
J18	Hybrid immune	1095.28	15	401.031	15

## Sheet: Fig 4A-F
Fig. 4A-F	Pseudoneutralization titers in BAL
		WA-1		BA.5					Fold change (W2/W-2)
NHP ID	Group	Week -2	Week 2	Week -2	Week 2		NHP ID	Group	WA-1	BA.5
J01	Hybrid immune	NA	71	NA	24		J01	Hybrid immune	NA	NA
J02	Hybrid immune	NA	148	NA	26		J02	Hybrid immune	NA	NA
J05	Hybrid immune	NA	45	NA	19		J05	Hybrid immune	NA	NA
J06	Hybrid immune	17	40	5	5		J06	Hybrid immune	2.35294	1
J07	Infection-only	NA	24	NA	5		J07	Infection-only	NA	NA
J08	Hybrid immune	NA	43	NA	5		J08	Hybrid immune	NA	NA
J09	Hybrid immune	38	40	NA	12		J09	Hybrid immune	1.05263	NA
J10	Hybrid immune	29	66	5	17		J10	Hybrid immune	2.27586	3.4
J11	Hybrid immune	NA	NA	NA	NA		J11	Hybrid immune	NA	NA
J12	Infection-only	57	43	16	12		J12	Infection-only	0.754386	0.75
J13	Hybrid immune	26	NA	5	NA		J13	Hybrid immune	NA	NA
J15	Infection-only	119	63	16	12		J15	Infection-only	0.529412	0.75
J16	Hybrid immune	NA	81	NA	26		J16	Hybrid immune	NA	NA
J17	Hybrid immune	NA	NA	NA	NA		J17	Hybrid immune	NA	NA
J18	Hybrid immune	55	59	18	20		J18	Hybrid immune	1.07273	1.11111
		WA-1			BA.5						Fold change (D14/Pre-XBB.1.5)
NHP ID	Group	Pre-XBB.1.5	Day 7	Day 14	Pre-XBB.1.5	Day 7	Day 14		NHP ID	Group	WA-1	BA.5
J01	Hybrid immune	21	23	24	5	5	5		J01	Hybrid immune	1.14286	1
J02	Hybrid immune	NA	55	105	NA	12	12		J02	Hybrid immune	NA	NA
J05	Hybrid immune	14	147	154	5	34	24		J05	Hybrid immune	11	4.8
J06	Hybrid immune	13	31	44	5	5	14		J06	Hybrid immune	3.38462	2.8
J07	Infection-only	5	22	20	5	5	14		J07	Infection-only	4	2.8
J08	Hybrid immune	5	199	204	5	45	77		J08	Hybrid immune	40.8	15.4
J09	Hybrid immune	5	35	27	5	17	12		J09	Hybrid immune	5.4	2.4
J10	Hybrid immune	19	NA	111	5	NA	13		J10	Hybrid immune	5.84211	2.6
J11	Hybrid immune	NA	42	46	NA	5	5		J11	Hybrid immune	NA	NA
J12	Infection-only	13	40	36	5	14	15		J12	Infection-only	2.76923	3
J13	Hybrid immune	NA	36	17	NA	NA	5		J13	Hybrid immune	NA	NA
J15	Infection-only	40	305	241	5	62	65		J15	Infection-only	6.025	13
J16	Hybrid immune	NA	NA	71	NA	NA	18		J16	Hybrid immune	NA	NA
J17	Hybrid immune	17	175	130	5	22	33		J17	Hybrid immune	7.64706	6.6
J18	Hybrid immune	29	12	65	10	5	14		J18	Hybrid immune	2.24138	1.4

[truncated: 20 more sheets: Fig. 5A-B, Fig. 6B-C, Fig. 6D-F, Fig. 7D, Fig. 7F-K, Sup Fig 1A, Sup Fig 2A-E, Sup Fig 2F, Sup Fig 2I-K, Sup Fig 3A, Sup Fig 3C, Sup Fig 3E-F, Sup Fig 4A-B, Sup Fig 4C, Sup Fig 4D, Sup Fig 5A-F, Sup Fig 6C-H, Sup Fig 7B, Sup Fig 8A-J, Sup Fig 8K-M]
